# Supplementary material for: ﻿Hypericumshunhuangshanense (Hypericaceae), a new species from Hunan, China
Source: PhytoKeys. 2025 Jul 11;260:13–23. doi: 10.3897/phytokeys.260.153988 (PMC12274889; doi:10.3897/phytokeys.260.153988)
Supplement: XML Treatment for Hypericum shunhuangshanense [file phytokeys.260.153988-treatment1.xml]

<!DOCTYPE tp:taxon-treatment
  PUBLIC "-//TaxonX//DTD Taxonomic Treatment Publishing DTD v0 20100105//EN" "tax-treatment-NSO.dtd">
<tp:taxon-treatment xmlns:tp="http://www.plazi.org/taxpub"><tp:treatment-meta><kwd-group><label>Taxon classification</label><kwd>
                <named-content content-type="kingdom">Plantae</named-content>
              </kwd><kwd>
                <named-content content-type="order">Malpighiales</named-content>
              </kwd></kwd-group><mixed-citation publication-type="journal"><person-group><name><surname>Ou</surname><given-names>Xi-Ya</given-names></name><name><surname>Chu</surname><given-names>Zhao-Fu</given-names></name><name><surname>Ouyang</surname><given-names>Wen-Xiang</given-names></name><name><surname>Qin</surname><given-names>Wei-Qiang</given-names></name><name><surname>Quan</surname><given-names>Zhi-Xin</given-names></name><name><surname>Zhang</surname><given-names>Meng-Hua</given-names></name><name><surname>Zhang</surname><given-names>Dai-Gui</given-names></name><name><surname>Xiao</surname><given-names>Jia-Wei</given-names></name></person-group><article-title>﻿<italic><tp:taxon-name><tp:taxon-name-part taxon-name-part-type="genus" reg="Hypericum">Hypericum</tp:taxon-name-part><tp:taxon-name-part taxon-name-part-type="species" reg="shunhuangshanense">shunhuangshanense</tp:taxon-name-part></tp:taxon-name></italic> (<tp:taxon-name><tp:taxon-name-part taxon-name-part-type="family">Hypericaceae</tp:taxon-name-part></tp:taxon-name>), a new species from Hunan, China</article-title><source>PhytoKeys</source><day>11</day><month>07</month><year>2025</year><volume>260</volume><fpage>13</fpage><lpage>23</lpage><pub-id pub-id-type="doi">10.3897/phytokeys.260.153988</pub-id></mixed-citation></tp:treatment-meta><tp:nomenclature><label>﻿</label><tp:taxon-name>
              <object-id xmlns:xlink="http://www.w3.org/1999/xlink" content-type="arpha" xlink:type="simple">83F3365D-F353-5922-86B1-81496C0C9F8A</object-id>
              <tp:taxon-name-part taxon-name-part-type="genus" reg="Hypericum">Hypericum</tp:taxon-name-part>
              <tp:taxon-name-part taxon-name-part-type="species" reg="shunhuangshanense">shunhuangshanense</tp:taxon-name-part>
              <object-id xmlns:xlink="http://www.w3.org/1999/xlink" content-type="ipni" xlink:type="simple">urn:lsid:ipni.org:names:77365305-1</object-id>
            </tp:taxon-name><tp:taxon-authority>J.W. Xiao, W.Q. Qin &amp; W.X. Ouyang</tp:taxon-authority><tp:taxon-status xmlns:xlink="http://www.w3.org/1999/xlink" xlink:type="simple">sp. nov.</tp:taxon-status><xref ref-type="fig" rid="F2">Figs 2</xref><xref ref-type="fig" rid="F4">, 4</xref></tp:nomenclature><tp:treatment-sec sec-type="material" id="SECID0EB3AG"><title>Type.</title><p>China • Hunan Province, Xinning County, Shaoyang, Shunhuang Mountain Nature Reserve, 1650 m alt., 26.4145, 110.9272, 13 August 2024, <italic>Jiawei Xiao, Wenxiang Ouyang and Zhixin Quan 240813001</italic> (Holotype: Herbarium of Shaoyang University (HSU); Isotype: JIU).</p><fig id="F4" position="float" orientation="portrait"><object-id xmlns:xlink="http://www.w3.org/1999/xlink" content-type="doi" xlink:type="simple">10.3897/phytokeys.260.153988.figure4</object-id><object-id xmlns:xlink="http://www.w3.org/1999/xlink" content-type="zenodo_dep_id" xlink:type="simple">15872509</object-id><object-id xmlns:xlink="http://www.w3.org/1999/xlink" content-type="arpha" xlink:type="simple">F446216C-6BC2-5189-988D-C0D6DB276DA3</object-id><label>Figure 4.</label><caption><p><italic><tp:taxon-name><tp:taxon-name-part taxon-name-part-type="genus" reg="Hypericum">Hypericum</tp:taxon-name-part><tp:taxon-name-part taxon-name-part-type="species" reg="shunhuangshanense">shunhuangshanense</tp:taxon-name-part></tp:taxon-name></italic>. <bold>A, B.</bold> Habit; <bold>C.</bold> Flower; <bold>D.</bold> Leaves (decussate); <bold>E.</bold> Leaves; <bold>F.</bold> Sepals; <bold>G.</bold> Petals; <bold>H.</bold> Stamens; <bold>I.</bold> Pistils; <bold>J.</bold> Longitudinal section of fruit (a), cross-section of fruit (b).</p></caption><graphic xmlns:xlink="http://www.w3.org/1999/xlink" xlink:href="phytokeys-260-013_article-153988__-g004.jpg" position="float" orientation="portrait" xlink:type="simple" id="oo_1371999.jpg"><uri content-type="original_file" xlink:type="simple">https://binary.pensoft.net/fig/1371999</uri></graphic></fig></tp:treatment-sec><tp:treatment-sec sec-type="diagnosis" id="SECID0ET4AG"><title>Diagnosis.</title><p><italic><tp:taxon-name><tp:taxon-name-part taxon-name-part-type="genus" reg="Hypericum">Hypericum</tp:taxon-name-part><tp:taxon-name-part taxon-name-part-type="species" reg="shunhuangshanense">shunhuangshanense</tp:taxon-name-part></tp:taxon-name></italic> is similar to <italic><tp:taxon-name><tp:taxon-name-part taxon-name-part-type="genus" reg="Hypericum">H.</tp:taxon-name-part><tp:taxon-name-part taxon-name-part-type="species" reg="faberi">faberi</tp:taxon-name-part></tp:taxon-name></italic>, <italic><tp:taxon-name><tp:taxon-name-part taxon-name-part-type="genus" reg="Hypericum">H.</tp:taxon-name-part><tp:taxon-name-part taxon-name-part-type="species" reg="seniawinii">seniawinii</tp:taxon-name-part></tp:taxon-name></italic> and <italic><tp:taxon-name><tp:taxon-name-part taxon-name-part-type="genus" reg="Hypericum">H.</tp:taxon-name-part><tp:taxon-name-part taxon-name-part-type="species" reg="erectum">erectum</tp:taxon-name-part></tp:taxon-name></italic>, but differs from the latter three in the following aspects: its stems are curved or flat and swollen, leaves are decussate, inflorescence is cymose, sepals possess pellucid streaked laminar glands and black marginal glands, and anthers are darker in color.</p></tp:treatment-sec><tp:treatment-sec sec-type="description" id="SECID0EF6AG"><title>Description.</title><p>Perennial herb, 0.1–0.3 m tall. Stems cylindrical, curved or creeping-ascending, usually branched; lower parts reddish-brown, upper parts green. Leaves sessile, 1.7–3.2 cm long, 1.0–1.4 cm wide, oblong to oblong-linear, apex acute to rounded, usually with a small apical point; base cuneate to rounded, margin entire, flat or slightly dark-colored, green above, light green but not glaucous below. Veins: 2 pairs of main lateral veins, each arising from the lower part of the midrib, curving upward in an arc; sparse reticulate veins faintly visible below. Leaf marginal glands black, spaced, rather large. Inflorescence terminal, a capitate cyme with 3–5 flowers; pedicels 0.8–2.8(–5) cm long; bracts small, linear-lanceolate. Flowers 3.0–6.5 cm in diameter. Sepals 5, oblong-lanceolate, 3–5 mm long, 1–2 mm wide, margin entire, midrib distinct, fine veins inconspicuous, laminar glands pellucid, streaks; marginal glands black. Petals golden to lemon yellow, without red tinge, spreading, triangular-obovate, 1.0–1.5 cm long, 0.5–0.7 cm wide, margin entire, laminar glands pellucid, streaks; marginal glands black, few. Stamens in 3 fascicles, 15 stamens per fascicle, longest stamens 1.2–1.5 cm long, equal in length to several petals. Ovary ovoid to pyramidal or subglobose, 1.0–1.5 mm long, 0.5–1.0 mm wide, 3-loculed, with axillar placentation; styles 0.7–1.1 cm long, ca. twice as long as the ovary. Capsule broadly ovoid to narrowly ovoid or subglobose, 6–10 mm long, 4–7 mm wide. Seeds dark reddish-brown, cylindrical, ca. 2 mm long, with a narrow keel-shaped protrusion, surface with shallow linear-reticulate to linear-foveolate ornamentation.</p></tp:treatment-sec><tp:treatment-sec sec-type="phenology" id="SECID0EK6AG"><title>Phenology.</title><p>Flowering from July to August; fruiting from August to September.</p></tp:treatment-sec><tp:treatment-sec sec-type="conservation status" id="SECID0EP6AG"><title>Conservation status.</title><p>During 2024, we conducted sampling of the <italic><tp:taxon-name><tp:taxon-name-part taxon-name-part-type="genus" reg="Hypericum">Hypericum</tp:taxon-name-part><tp:taxon-name-part taxon-name-part-type="species" reg="shunhuangshanense">shunhuangshanense</tp:taxon-name-part></tp:taxon-name></italic> population and discovered one additional site near the original discovery location, each harbouring roughly 100 plants. The species primarily inhabits exposed rocky gullies from the mid-section to the summit of the mountain. Further fieldwork is needed to evaluate the exact distribution of the species and it is possible that other populations could be found in similar habitats of the Shunhuang Mountain Nature Reserve. Therefore, we temporarily assign the species to the category <abbrev xmlns:xlink="http://www.w3.org/1999/xlink" xlink:title="Data Deficient" id="ABBRID0EAABG" xlink:type="simple">DD</abbrev> (Data Deficient) according to the International Union for Conservation of Nature (<xref ref-type="bibr" rid="B8">IUCN 2022</xref>).</p></tp:treatment-sec><tp:treatment-sec sec-type="distribution" id="SECID0EIABG"><title>Distribution and ecology.</title><p>The species is known to be found in the Shunhuang Mountain Nature Reserve, Xinning County, Shaoyang, Hunan Province, 1650 m alt.</p></tp:treatment-sec><tp:treatment-sec sec-type="etymology" id="SECID0ENABG"><title>Etymology.</title><p>The species name “<italic><tp:taxon-name><tp:taxon-name-part taxon-name-part-type="genus" reg="Hypericum"/><tp:taxon-name-part taxon-name-part-type="species" reg="shunhuangshanense">shunhuangshanense</tp:taxon-name-part></tp:taxon-name></italic>” refers to the origin of this type, Shunhuang Mountain Nature Reserve, Xinning County, Shaoyang City, Hunan Province.</p></tp:treatment-sec><tp:treatment-sec><!--Section generated to contain objects referenced in tp:taxon-treatment.--><fig id="F2" position="float" orientation="portrait"><object-id xmlns:xlink="http://www.w3.org/1999/xlink" content-type="doi" xlink:type="simple">10.3897/phytokeys.260.153988.figure2</object-id><object-id xmlns:xlink="http://www.w3.org/1999/xlink" content-type="zenodo_dep_id" xlink:type="simple">15872505</object-id><object-id xmlns:xlink="http://www.w3.org/1999/xlink" content-type="arpha" xlink:type="simple">EF3F53A2-9B40-5C8B-B917-F4FF9A83318F</object-id><label>Figure 2.</label><caption><p>Holotype of <italic><tp:taxon-name><tp:taxon-name-part taxon-name-part-type="genus" reg="Hypericum">Hypericum</tp:taxon-name-part><tp:taxon-name-part taxon-name-part-type="species" reg="shunhuangshanense">shunhuangshanense</tp:taxon-name-part></tp:taxon-name></italic> J.W. Xiao, W.Q. Qin &amp; W.X. Ouyang.</p></caption><graphic xmlns:xlink="http://www.w3.org/1999/xlink" xlink:href="phytokeys-260-013_article-153988__-g002.jpg" position="float" orientation="portrait" xlink:type="simple" id="oo_1371997.jpg"><uri content-type="original_file" xlink:type="simple">https://binary.pensoft.net/fig/1371997</uri></graphic></fig></tp:treatment-sec><ref-list><ref id="B8"><mixed-citation xmlns:xlink="http://www.w3.org/1999/xlink" xlink:type="simple">IUCN (<year>2022</year>) Guidelines for Using the IUCN Red List Categories and Criteria. Version 15.1. <ext-link xlink:href="https://www.iucnredlist.org/resources/redlistguidelines" ext-link-type="uri" xlink:type="simple">https://www.iucnredlist.org/resources/redlistguidelines</ext-link></mixed-citation></ref></ref-list></tp:taxon-treatment>
